# Supplementary material for: AlphaFold2-multimer guided high-accuracy prediction of typical and atypical ATG8-binding motifs
Source: PLoS Biol. 2023 Feb 8;21(2):e3001962. doi: 10.1371/journal.pbio.3001962 (PMC9907853; doi:10.1371/journal.pbio.3001962)
Supplement: S2 Data — (CSV) [file pbio.3001962.s005.csv]

condition	puncta per 10000 um area	rep
Maimp	26.00774648	1
Maimp	29.78306452	1
Maimp	45.82012399	1
Maimp	25.08118829	1
Maimp	47.43988156	1
Maimp	25.16878692	1
WTAIMp	47.50026291	1
WTAIMp	12.58439346	1
WTAIMp	13.00387324	1
WTAIMp	5.033757384	1
WTAIMp	8.38959564	1
WTAIMp	6.711676512	1
Maimp	19.71554975	2
Maimp	16.77919128	2
Maimp	26.84670605	2
Maimp	23.49086779	2
Maimp	17.61815084	2
Maimp	16.3597115	2
WTAIMp	13.78708513	2
WTAIMp	16.35327853	2
WTAIMp	10.06751477	2
WTAIMp	18.87659019	2
WTAIMp	5.033757384	2
WTAIMp	4.614277602	2
Maimp	18.87659019	3
Maimp	14.26231259	3
Maimp	23.49086779	3
Maimp	17.90774378	3
Maimp	12.16491368	3
Maimp	15.10127215	3
WTAIMp	21.39346888	3
WTAIMp	6.711676512	3
WTAIMp	13.84283281	3
WTAIMp	16.71679039	3
WTAIMp	4.614277602	3
WTAIMp	6.29219673	3
